# Supplementary material for: Development of a murine model to study the cerebral pathogenesis of Aspergillus fumigatus
Source: mSphere. 2023 Nov 27;8(6):e00468-23. doi: 10.1128/msphere.00468-23 (PMC10732035; doi:10.1128/msphere.00468-23)
Supplement: Table S1 — Expression of all detected genes in NanoString codeset. [file msphere.00468-23-s0002.xlsx]

## Sheet: Sheet2
Table S1. Normalized expression of all expressed genes in the NanoString Murine Inflammation Codset. Table shows expression of each replicate for CEA10 and Mock treated animals, average expression values for each group, the fold change (FC) of CEA10 compared to mock and the p value for each gene as determined by unpaired, two-tailed t-test.

## Sheet: Sheet1
Probe Name	Accession #	CEA10.1	CEA10.2	CEA10.3	mock1	mock 2	mock 3	CEA10 avg	Mock Avg	CEA10 FC	CEA10 TTEST
Cfl1	NM_007687.5	14134.6	12768.7	12949.3	16280.8	17267.9	19322.5	13284.2	17623.7	0.753766	0.0119693
Tgfbr1	NM_009370.2	1182.6	1080.33	1065.66	1319.78	1534.38	1511.5	1109.53	1455.22	0.762447	0.0110805
Hmgb1	NM_010439.3	5809.62	5956.55	5489.64	6323.78	7232.52	7096.24	5751.94	6884.18	0.83553	0.0228106
Cdc42	NM_009861.1	35083	35654.2	37280.4	39660.8	44042.8	45557.6	36005.9	43087.1	0.835654	0.019889
Gnb1	NM_008142.3	17950.6	18388.5	17075.7	19118.8	19656.1	20267.7	17804.9	19680.8	0.904684	0.0211001
Grb2	NM_008163.3	1485.46	1481.83	1397.2	1350.78	1319.9	1350.38	1454.83	1340.35	1.08541	0.0200892
Cd55	NM_010016.2	421.868	428.95	407.022	365.778	322.76	360.811	419.28	349.783	1.19869	0.00988685
Map3k1	NM_011945.2	154.944	168.157	150.967	134.778	123.331	121.03	158.022	126.38	1.25038	0.00921536
Ripk2	NM_138952.3	200.115	189.991	171.688	137.778	137.128	160.359	187.265	145.088	1.2907	0.0202138
Mapkapk2	NM_008551.1	563.543	476.256	457.345	362.778	391.745	373.497	499.048	376.007	1.32723	0.0219208
Tradd	NM_001033161.2	64.6002	66.2654	62.1618	54.7775	43.058	47.4463	64.3425	48.4273	1.32864	0.011726
Nfkb1	NM_008689.2	241.181	238.51	226.451	199.778	159.705	164.165	235.381	174.549	1.34851	0.0106763
Nfe2l2	NM_010902.3	551.223	511.433	503.227	334.778	389.236	389.99	521.961	371.335	1.40564	0.00306007
Stat3	NM_213659.2	642.593	513.859	519.508	421.778	367.914	348.124	558.654	379.272	1.47296	0.0193854
Shc1	NM_011368.4	248.367	270.048	309.336	185.778	172.248	203.494	275.917	187.173	1.47413	0.0113697
Tyrobp	NM_011662.2	2451.52	1882.11	2033.64	1318.78	1429.02	1569.86	2122.42	1439.22	1.4747	0.0210074
Stat2	NM_019963.1	463.96	419.246	340.418	249.778	226.181	255.51	407.874	243.823	1.67283	0.0116138
Tlr4	NM_021297.2	247.34	188.778	236.812	120.778	113.297	131.179	224.31	121.751	1.84236	0.00544054
Mafg	XM_001002362.1	343.844	384.069	355.219	160.778	174.756	216.181	361.044	183.905	1.96321	0.000985561
Flt1	NM_010228.3	100.532	108.72	106.564	51.7775	55.6007	52.521	105.272	53.2998	1.9751	4.39109e-05
Elk1	NM_007922.4	163.157	183.926	192.409	93.7775	93.2288	82.9694	179.831	89.9919	1.9983	0.000662157
Il1r1	NM_001123382.1	241.181	266.409	335.978	129.778	138.382	146.403	281.189	138.188	2.03483	0.00762947
Mef2a	XM_976032.1	640.54	693.382	704.519	244.778	335.303	348.124	679.48	309.401	2.19611	0.000625213
Hspb1	NM_013560.2	207.302	152.388	140.606	62.7775	74.4148	88.0441	166.765	75.0788	2.2212	0.0136534
C4a	NM_011413.2	1635.34	1354.46	1983.31	634.778	793.111	802.312	1657.71	743.4	2.2299	0.00854542
C1qa	NM_007572.2	1625.08	1527.92	2157.96	620.778	770.534	828.954	1770.32	740.088	2.39204	0.00740991
Cebpb	NM_009883.3	640.54	424.098	584.632	239.778	229.944	208.569	549.757	226.097	2.43151	0.00781756
C1qb	NM_009777.2	1659.98	1350.82	2042.52	420.778	514.663	557.456	1684.44	497.632	3.38491	0.00435239
Il12a	NM_008351.1	5.05564	4.40287	5.91849	1	1	1.77378	5.12567	1.25793	4.0747	0.00161045
Masp2	NM_010767.3	42.0143	57.7745	42.9206	13.7775	1	18.2666	47.5698	11.0147	4.31875	0.0073433
Bcl6	NM_009744.3	35.8546	40.7926	42.9206	24.7775	0.412923	1	39.8559	8.73015	4.56532	0.0198976
Ifi27l2a	NM_029803.1	868.452	684.891	439.584	133.778	142.145	157.822	664.309	144.581	4.5947	0.0139537
Ltb4r1	NM_008519.2	6.08227	6.82885	10.3587	1	1	1	7.75662	1	7.75662	0.00687014
Ccl17	NM_011332.2	107.719	55.3485	127.286	170.778	170.993	167.971	96.7842	169.914	0.569607	0.0272272
Csf1	NM_001113530.1	324.338	271.261	247.172	193.778	188.553	217.45	280.924	199.927	1.40513	0.0296381
Map3k7	NM_172688.2	2261.59	2254.5	2436.22	1969.78	2046.12	2152.19	2317.44	2056.03	1.12714	0.0303322
Nod1	NM_172729.2	59.4671	35.9406	69.5622	24.7775	14.2099	25.8787	54.99	21.622	2.54324	0.034904
Cysltr1	NM_021476.4	95.3991	139.045	122.845	82.7775	66.8891	80.432	119.096	76.6996	1.55277	0.0361439
Myc	NM_010849.4	42.0143	15.3198	47.3609	8.77752	1	1	34.8983	3.59251	9.71421	0.0378018
Mrc1	NM_008625.1	264.793	317.355	365.579	241.778	204.859	217.45	315.909	221.362	1.42712	0.0382336
Trem2	NM_031254.2	93.3459	107.507	78.4427	116.778	118.314	119.761	93.0986	118.284	0.787075	0.0405062
Tlr7	NM_133211.3	60.4937	100.229	124.325	42.7775	30.5154	43.6403	95.0161	38.9777	2.4377	0.0425583
Smad7	NM_001042660.1	313.045	289.456	279.734	250.778	193.57	250.435	294.078	231.594	1.2698	0.0434329
C3ar1	NM_009779.2	225.781	120.85	155.407	78.7775	78.1776	79.1633	167.346	78.7061	2.12621	0.0454258
Ptgfr	NM_008966.3	69.7334	94.1642	54.7613	118.778	113.297	96.9249	72.8863	109.666	0.664618	0.049785
C2	NM_013484.2	101.559	82.0343	109.525	38.7775	59.3635	79.1633	97.7059	59.1015	1.65319	0.0534253
Bcl2l1	NM_009743.4	1754.43	1975.51	2375.54	1514.78	1504.28	1604.12	2035.16	1541.06	1.32063	0.0553396
Irf5	NM_012057.3	37.9078	32.3017	23.6795	23.7775	5.43	4.31114	31.2963	11.1729	2.8011	0.056
Pdgfa	NM_008808.3	870.505	974.796	830.326	777.778	793.111	735.072	891.876	768.653	1.16031	0.05672
Jun	NM_010591.2	792.481	633.945	540.23	478.778	431.881	462.305	655.552	457.655	1.43242	0.0574219
Rhoa	NM_016802.4	4708.05	5333.07	5075.21	5392.78	5886.69	5652.48	5038.78	5643.98	0.89277	0.0586107
Cd86	NM_019388.3	143.651	75.9693	105.084	46.7775	70.652	36.0282	108.235	51.1525	2.11592	0.0612229
Mafk	NM_010757.2	78.973	91.7382	167.248	40.7775	45.5666	38.5655	112.653	41.6365	2.70563	0.0619149
Nr3c1	NM_008173.3	3243.05	3318.29	2646.39	3493.78	3627.76	3779.91	3069.24	3633.81	0.844635	0.0685273
Ddit3	NM_007837.3	1287.32	1281.68	1033.1	1365.78	1421.5	1597.77	1200.7	1461.68	0.821449	0.0750843
Birc2	NM_007465.2	2383.76	2572.31	3003.09	2129.78	2239.28	2262.56	2653.05	2210.54	1.20018	0.0779826
Raf1	NM_029780.3	2261.59	2329.71	2431.78	2058.78	2143.96	2267.64	2341.03	2156.79	1.08542	0.0781217
Cxcr4	NM_009911.3	115.932	84.4603	63.6418	117.778	123.331	138.791	88.0113	126.633	0.695009	0.0786731
Rela	NM_009045.4	235.021	197.268	199.81	147.778	173.502	190.807	210.7	170.696	1.23436	0.0836895
Tgfb2	NM_009367.1	153.917	122.063	124.325	149.778	172.248	160.359	133.435	160.795	0.829848	0.0873247
Mapk1	NM_001038663.1	981.381	881.395	811.085	799.778	779.314	671.637	891.287	750.243	1.188	0.0901766
Il6ra	NM_010559.2	17.3752	26.2367	69.5622	1	5.43	1	37.7247	2.47667	15.2321	0.0950535
Tlr8	NM_133212.2	29.6948	34.7276	10.3587	11.7775	1	9.38587	24.9271	7.38779	3.37409	0.0967335
Itgb2	NM_008404.4	132.358	63.8394	48.841	16.7775	17.9727	38.5655	81.6794	24.4386	3.34223	0.0983175
Chi3l3	NM_009892.1	60.4937	9.25483	93.2436	3.77752	1	1	54.3307	1.92584	28.2114	0.0987939
Tcf4	NM_013685.1	6220.28	6516.95	5668.73	5760.78	5559.33	4898.88	6135.32	5406.33	1.13484	0.112776
Csf3	NM_009971.1	7.1089	8.04184	1	1	1	1	5.38358	1	5.38358	0.118114
C9	NM_013485.1	7.1089	11.6808	1.47823	1	1	1	6.75598	1	6.75598	0.122839
C6	NM_016704.2	10.1888	31.0887	8.87866	5.77752	1	1	16.7187	2.59251	6.44886	0.127718
Masp1	NM_008555.2	172.396	159.666	115.445	179.778	176.01	194.613	149.169	183.467	0.813056	0.132082
Cxcl1	NM_008176.1	251.447	75.9693	39.9605	1	1	1	122.459	1	122.459	0.136517
Ifng	NM_008337.1	1	6.82885	10.3587	1	1	1	6.06253	1	6.06253	0.137143
Ccl8	NM_021443.2	53.3073	35.9406	1	2.77752	1	1	30.0826	1.59251	18.8901	0.137847
Oas1a	NM_145211.2	133.384	54.1355	25.1596	10.7775	9.1928	13.1919	70.8932	11.0541	6.41331	0.138184
Ripk1	NM_009068.3	166.237	96.5902	108.044	71.7775	84.4489	93.1188	123.624	83.1151	1.48738	0.145279
Tslp	NM_021367.1	1	1	1	11.7775	1	6.8485	1	6.54201	0.152858	0.149833
Nfatc3	NM_010901.2	315.098	300.373	349.298	296.778	295.166	296.108	321.59	296.017	1.08639	0.152555
Tollip	NM_023764.3	2213.34	2118.65	2597.55	2082.78	1935.75	2105.25	2309.84	2041.26	1.13158	0.159763
Creb1	NM_133828.2	226.808	318.568	312.296	220.778	223.673	252.973	285.891	232.474	1.22977	0.163427
Rps6ka5	NM_153587.2	927.997	1071.84	1355.76	860.778	859.587	968.509	1118.53	896.291	1.24795	0.164426
Mx1	NM_010846.1	548.143	466.552	466.225	251.778	460.729	416.633	493.64	376.38	1.31155	0.165329
Il1a	NM_010554.4	115.932	86.8863	1	14.7775	1	11.9232	67.9393	9.23358	7.35785	0.166495
Myd88	NM_010851.2	102.586	50.4965	47.3609	40.7775	30.5154	37.2969	66.8143	36.1966	1.84587	0.167079
Mef2d	NM_133665.3	403.388	370.726	452.904	394.778	349.1	289.764	409.006	344.547	1.18708	0.1708
Hdac4	NM_207225.1	502.971	559.953	518.028	514.778	485.815	419.17	526.984	473.254	1.11353	0.179257
Rapgef2	NM_001099624.2	4359	5170.53	5048.57	4787.78	4074.28	3306.69	4859.37	4056.25	1.198	0.181208
Hras1	NM_008284.2	28.6681	52.9225	16.2791	11.7775	1.66719	24.61	32.6232	12.6849	2.57181	0.189956
Tnfaip3	NM_009397.2	305.858	149.962	150.967	124.778	115.806	122.299	202.262	120.961	1.67214	0.192072
Hif1a	NM_010431.2	6484.12	6999.72	6240.04	6758.78	6989.2	7122.88	6574.63	6956.95	0.945044	0.197859
Nox1	NM_172203.1	3.00238	6.82885	1	1	1	1	3.61041	1	3.61041	0.201553
Maff	NM_010755.3	38.9345	9.25483	149.487	1	1	1	65.892	1	65.892	0.202924
Map2k1	NM_008927.3	10134.8	10656.9	8544.53	11507.8	11039.2	10176.6	9778.75	10907.9	0.896486	0.204365
Irf3	NM_016849.3	19.4285	23.8107	4.4384	12.7775	2.92146	1	15.8925	5.56633	2.85512	0.209228
Ppp1r12b	NM_001081307.1	511.185	690.956	569.831	574.778	472.018	395.065	590.657	480.62	1.22895	0.212422
Ptgs2	NM_011198.3	1908.43	539.332	523.949	362.778	283.878	285.958	990.57	310.871	3.18643	0.213322
Irf7	NM_016850.2	137.491	37.1536	4.4384	0.777517	1	1	59.6943	0.925839	64.4759	0.215974
Nos2	NM_010927.3	40.9877	8.04184	5.91849	0.777517	4.17573	1	18.316	1.98441	9.22993	0.225429
Ccr2	NM_009915.2	286.352	68.6914	35.5202	17.7775	21.7355	16.998	130.188	18.837	6.9113	0.229925
Stat1	NM_009283.3	1128.19	495.664	442.544	348.778	400.525	383.647	688.799	377.65	1.82391	0.231494
Mx2	NM_013606.1	116.958	23.8107	22.1994	10.7775	11.7013	8.11718	54.3228	10.1987	5.32646	0.231915
Plcb1	NM_019677.1	3711.19	4385.73	3595.13	3809.78	3474.74	2899.44	3897.35	3394.65	1.14808	0.237807
Tgfb3	NM_009368.2	198.062	268.835	546.15	207.778	158.451	207.3	337.682	191.176	1.76634	0.2445
Atf2	NM_001025093.1	7080.59	7882.78	7441.87	9002.78	8193.29	7356.32	7468.41	8184.13	0.912548	0.247402
Hspb2	NM_024441.3	9.16217	11.6808	1	20.7775	4.17573	27.1474	7.28099	17.3669	0.419246	0.253476
Mef2c_Mm	NM_025282.2	1259.6	1087.6	935.412	1346.78	1268.48	1118.21	1094.2	1244.49	0.87924	0.261967
Irf1	NM_008390.1	925.943	223.954	168.728	139.778	99.5001	132.448	439.542	123.909	3.54731	0.265516
C1s	NM_144938.2	191.902	37.1536	28.1198	18.7775	19.2269	13.1919	85.7253	17.0655	5.02332	0.266298
Ifi44	NM_133871.2	947.503	203.333	35.5202	36.7775	46.8209	47.4463	395.452	43.6816	9.05307	0.277756
Tlr6	NM_011604.3	36.8812	22.5977	32.56	11.7775	7.93853	36.0282	30.6797	18.5814	1.65109	0.282787
Ifit1	NM_008331.2	579.969	137.832	39.9605	51.7775	40.5495	53.7897	252.587	48.7056	5.186	0.287101
Gnas	NM_010309.3	3998.65	4264.43	4036.19	4194.78	4131.97	4379.99	4099.76	4235.58	0.967932	0.290213
C7	XM_356827.6	1.97575	8.04184	1	1	1	1	3.67253	1	3.67253	0.291769
Mapk3	NM_011952.2	2132.23	2328.49	2770.72	2211.78	2136.43	2195.32	2410.48	2181.18	1.10513	0.294408
Ccl2	NM_011333.3	3321.07	213.037	217.571	2.77752	5.43	1	1250.56	3.06917	407.459	0.294616
Mknk1	NM_021461.4	503.998	459.275	617.194	518.778	448.187	406.483	526.822	457.816	1.15073	0.294807
Iigp1	NM_021792.3	1886.87	352.531	14.799	64.7775	40.5495	79.1633	751.4	61.4968	12.2185	0.297248
Cfb	NM_008198.2	200.115	26.2367	1	1	1	1	75.7841	1	75.7841	0.298164
Ccl5	NM_013653.1	28.6681	4.40287	1	1	1	1	11.357	1	11.357	0.300221
Mmp3	NM_010809.1	362.323	40.7926	2.95832	1	1	1	135.358	1	135.358	0.303913
H2-Eb1	NM_010382.2	37.9078	9.25483	1	6.77752	1	0.505097	16.0542	2.76087	5.81491	0.307015
C3	NM_009778.2	108.745	11.6808	1	1	1	1	40.4754	1	40.4754	0.313576
Cysltr2	NM_001162412.1	45.0942	23.8107	2.95832	18.7775	6.68426	1	23.9544	8.82059	2.71574	0.316954
Ccr1	NM_009912.4	64.6002	6.82885	1	1	1	1	24.143	1	24.143	0.317863
Arg1	NM_007482.3	12.2421	4.40287	1.47823	4.77752	0.412923	1	6.04105	2.06348	2.9276	0.318301
Hmgn1	NM_008251.3	2930.95	2831.89	2416.98	2814.78	2895.26	3055.49	2726.61	2921.84	0.93318	0.321207
Il1b	NM_008361.3	358.217	31.0887	1	1	1	1	130.102	1	130.102	0.322159
Mapk8	NM_016700.3	4902.08	5335.5	5079.65	4988.78	5600.72	5469.79	5105.75	5353.1	0.953793	0.332538
Ifit3	NM_010501.1	1793.45	386.495	219.051	231.778	267.572	303.72	799.664	267.69	2.98728	0.347032
Ccl7	NM_013654.2	106.692	8.04184	1	4.77752	1	1	38.578	2.25917	17.0762	0.347379
Il1rap	NM_008364.2	1435.15	1328.99	1280.27	1236.78	1165.63	1388.44	1348.14	1263.62	1.06689	0.350579
C1ra	NM_023143.3	50.2274	6.82885	1	6.77752	1	1	19.3521	2.92584	6.6142	0.353077
Ccl3	NM_011337.1	295.592	10.4678	1	1	1	1	102.353	1	102.353	0.353549
Cxcl10	NM_021274.1	1518.31	25.0237	1	1	1	1	514.778	1	514.778	0.363787
Cxcl9	NM_008599.2	165.21	1.97689	1	1	1	1	56.0623	1	56.0623	0.370081
Tbxa2r	NM_001277265.1	1	1	11.8388	1	1	1	4.61294	1	4.61294	0.373901
Nlrp3	NM_145827.3	34.8279	1	1	1	1	1	12.276	1	12.276	0.373901
Il6	NM_031168.1	156.997	1	1	1	1	1	52.999	1	52.999	0.373901
Cxcl2	NM_009140.2	95.3991	1	1	1	1	1	32.4664	1	32.4664	0.373901
Tlr2	NM_011905.2	48.1741	1	1	1	1	1	16.7247	1	16.7247	0.373901
C8b	NM_133882.2	1	1.97689	1	1	1	1	1.32563	1	1.32563	0.373901
Cxcl5	NM_009141.2	15.3219	1	1	1	1	1	5.77398	1	5.77398	0.373901
Ccl4	NM_013652.1	66.6535	1	1	1	1	1	22.8845	1	22.8845	0.373901
Il1rn	NM_031167.4	1.97575	1	1	1	1	1	1.32525	1	1.32525	0.373901
Tnf	NM_013693.1	19.4285	1	1	1	1	1	7.14282	1	7.14282	0.373901
Cd40	NM_011611.2	28.6681	1	1	1	1	1	10.2227	1	10.2227	0.373901
Twist2	NM_007855.2	1	1	1	3.77752	1	1	1	1.92584	0.519254	0.373901
Mmp9	NM_013599.2	1	1	1	5.77752	1	1	1	2.59251	0.385727	0.373901
Tnfsf14	NM_019418.2	1	0.763896	1	1	1	1	0.921299	1	0.921299	0.373901
Ccl19	NM_011888.2	23.535	1	1	1.77752	1	1	8.51166	1.25917	6.75973	0.389226
Map2k6	NM_011943.2	310.992	373.152	555.03	369.778	352.862	303.72	413.058	342.12	1.20735	0.402622
Map3k5	NM_008580.4	620.007	604.833	509.148	598.778	494.595	506.709	577.996	533.36	1.08369	0.403405
Ccl22	NM_009137.2	1	9.25483	1	1	1	1.77378	3.75161	1.25793	2.98238	0.417915
Gnaq	NM_008139.5	3688.61	4101.89	3075.62	3520.78	3389.45	3074.52	3622.04	3328.25	1.08827	0.418708
Ifit2	NM_008332.2	952.636	456.849	387.781	402.778	445.678	469.917	599.088	439.458	1.36324	0.422842
H2-Ea-ps	NM_010381.2	539.93	222.741	65.1219	171.778	130.857	151.478	275.931	151.371	1.82288	0.424258
Rock2	NM_009072.2	1124.08	1230.74	1046.42	1126.78	1125.49	960.897	1133.75	1071.06	1.05853	0.459806
Ifna1	NM_010502.2	29.6948	10.4678	4.4384	15.7775	17.9727	33.4908	14.867	22.4137	0.663301	0.468724
Il10rb	NM_008349.5	359.243	314.929	220.531	296.778	352.862	348.124	298.234	332.588	0.896708	0.484772
Cd163	NM_053094.2	15.3219	43.2186	41.4406	44.7775	12.9556	9.38587	33.327	22.373	1.48961	0.489703
Map3k9	NM_177395.4	4.02901	3.18988	23.6795	11.7775	1	1	10.2995	4.59251	2.24267	0.494329
Fos	NM_010234.2	1986.45	968.731	617.194	952.778	972.471	750.296	1190.79	891.848	1.3352	0.512751
Mapk14	NM_011951.2	786.322	781.93	774.083	844.778	757.991	793.431	780.778	798.733	0.977521	0.519357
Limk1	NM_010717.2	778.108	969.944	876.209	928.778	760.5	773.132	874.754	820.803	1.06573	0.524311
Ltb	NM_008518.2	24.5616	1	1	7.77752	1	1	8.85387	3.25917	2.7166	0.53121
Relb	NM_009046.2	212.435	108.72	116.925	121.778	137.128	114.686	146.027	124.531	1.17262	0.560919
Il21	NM_021782.2	1	3.18988	1	1.77752	1	1	1.72996	1.25917	1.37389	0.576151
Map2k4	NM_009157.4	4652.61	4971.6	4823.6	5081.78	4829.35	4773.28	4815.94	4894.8	0.983888	0.583121
Max	NM_008558.1	896.171	864.414	917.651	735.778	826.976	986.27	892.745	849.675	1.05069	0.595644
Il18	NM_008360.1	996.781	1094.88	1147.06	1019.78	1074.07	1063.66	1079.58	1052.5	1.02572	0.596113
Ptk2	NM_007982.2	4206.03	3907.81	3857.1	4441.78	4321.37	3654.31	3990.31	4139.15	0.964041	0.608239
Tlr3	NM_126166.2	28.6681	14.1068	1	16.7775	24.244	15.7293	14.5916	18.9169	0.771354	0.63487
Ccl21a	NM_011124.4	10.1888	3.18988	1	1.77752	6.68426	1	4.79289	3.15393	1.51966	0.64482
Ly96	NM_016923.1	49.2008	22.5977	14.799	31.7775	2.92146	30.9534	28.8658	21.8841	1.31903	0.646125
Fxyd2	NM_052823.2	35.8546	74.7564	51.8012	63.7775	44.3123	33.4908	54.1374	47.1935	1.14713	0.653816
Prkca	NM_011101.3	1904.32	2108.94	1998.11	2207.78	1964.6	1545.76	2003.79	1906.04	1.05128	0.654034
Prkcb	NM_008855.2	11726.1	13551.1	10554.5	15524.8	13619.3	9299.94	11943.9	12814.7	0.932049	0.691099
Traf2	NM_009422.2	85.1328	74.7564	63.6418	62.7775	56.855	89.3128	74.5103	69.6484	1.06981	0.700296
Il23r	NM_144548.1	1	1.97689	1	2.77752	1	1	1.32563	1.59251	0.832417	0.713181
Pla2g4a	NM_008869.2	178.556	199.694	72.5224	139.778	142.145	122.299	150.258	134.74	1.11516	0.716751
Cd4	NM_013488.2	105.665	173.009	119.885	186.778	93.2288	71.5512	132.853	117.186	1.1337	0.720931
Ptger2	NM_008964.4	31.748	20.1718	44.4007	32.7775	44.3123	27.1474	32.1068	34.7457	0.924051	0.775019
Keap1	NM_016679.4	527.611	550.249	592.033	597.778	522.189	521.933	556.631	547.3	1.01705	0.781888
Tgfb1	NM_011577.1	57.4138	39.5796	20.7193	24.7775	49.3294	33.4908	39.2376	35.8659	1.09401	0.805268
Daxx	NM_007829.3	113.878	85.6733	84.363	104.778	89.466	81.7007	94.6383	91.9814	1.02888	0.832543
Ptger3	NM_011196.2	126.198	132.98	94.7236	121.778	128.348	93.1188	117.967	114.415	1.03105	0.835134
Il22	NM_016971.1	281.219	352.531	359.659	304.778	327.777	382.378	331.137	338.311	0.978794	0.843242
Tlr1	NM_030682.1	172.396	151.175	119.885	107.778	147.162	183.195	147.819	146.045	1.01215	0.950011
Ptgs1	NM_008969.3	139.544	119.637	103.604	104.778	118.314	142.597	120.928	121.896	0.99206	0.952223
Myl2	NM_010861.3	5.05564	8.04184	1	12.7775	1	1	4.69916	4.92584	0.953982	0.961597
Rac1	NM_009007.2	6338.34	6666.15	6214.88	6738.78	6296.84	6203.09	6406.46	6412.9	0.998995	0.977319
